# Supplementary material for: Workforce Implications of Increased Referrals to Hereditary Cancer Services in Canada: A Scenario-Based Analysis
Source: Curr Oncol. 2023 Jul 29;30(8):7241–51. doi: 10.3390/curroncol30080525 (PMC10453026; doi:10.3390/curroncol30080525)
Supplement: Supplementary file 1 [file curroncol-30-00525-s001.zip]

Archive with 1 entries (1 files):
- curroncol-2494509-supplementary.pdf
